# Supplementary material for: Effect of pH, Temperature, Molecular Weight and Salt Concentration on the Structure and Hydration of Short Poly(N,N-dimethylaminoethyl methacrylate) Chains in Dilute Aqueous Solutions: A Combined Experimental and Molecular Dynamics Study
Source: Polymers (Basel). 2025 Aug 10;17(16):2189. doi: 10.3390/polym17162189 (PMC12389623; doi:10.3390/polym17162189)
Supplement: Supplementary file 1 [file polymers-17-02189-s001.zip]

Archive with 1 entries (1 files):
- polymers-3762043-supplementary.pdf
